# Supplementary material for: Chemisorption vs. Physisorption in Perfluorinated Zn(II) Porphyrin–SnO2 Hybrids for Acetone Chemoresistive Detection
Source: Molecules. 2025 Dec 12;30(24):4749. doi: 10.3390/molecules30244749 (PMC12735734; doi:10.3390/molecules30244749)
Supplement: Supplementary file 1 [file molecules-30-04749-s001.zip]

Archive with 1 entries (1 files):
- molecules-3971800-supplementary.pdf
